# Supplementary material for: The Course of AαVal541 as a Proteinase 3 Specific Neo-Epitope after Alpha-1-Antitrypsin Augmentation in Severe Deficient Patients
Source: Int J Mol Sci. 2021 Jul 27;22(15):8031. doi: 10.3390/ijms22158031 (PMC8347723; doi:10.3390/ijms22158031)
Supplement: Supplementary file 1 [file ijms-22-08031-s001.zip]

Archive with 1 entries (1 files):
- ijms-1285151-supplementary.pdf
